# Supplementary material for: Pharmacokinetics of Pegaspargase with a Limited Sampling Strategy for Asparaginase Activity Monitoring in Children with Acute Lymphoblastic Leukemia
Source: Pharmaceutics. 2025 Jul 15;17(7):915. doi: 10.3390/pharmaceutics17070915 (PMC12297903; doi:10.3390/pharmaceutics17070915)
Supplement: Supplementary file 1 [file pharmaceutics-17-00915-s001.zip]

Archive with 1 entries (1 files):
- pharmaceutics-3602010-supplementary.pdf
